# Supplementary material for: Research on virtual reality-based assessment framework and application path in medical education
Source: PLoS One. 2024 Nov 7;19(11):e0310782. doi: 10.1371/journal.pone.0310782 (PMC11542797; doi:10.1371/journal.pone.0310782)
Supplement: S1 Dataset — (ZIP) [file pone.0310782.s002.zip]

Archive with 3 entries (2 files):
- the minimal data set/
- the minimal data set/the minimal data set.sav
- the minimal data set/the minimal data set.xlsx
