# Supplementary material for: Research on virtual reality-based assessment framework and application path in medical education
Source: PLoS One. 2024 Nov 7;19(11):e0310782. doi: 10.1371/journal.pone.0310782 (PMC11542797; doi:10.1371/journal.pone.0310782)
Supplement: S1 Dataset — (ZIP) [file pone.0310782.s002.zip › the minimal data set/the minimal data set.xlsx]

## Sheet: the minimal data set
RF1	RF2	RF3	I1	I2	I3	I4	PU1	PU2	PU3	PE1	PE2	PE3	IU1	IU2	IU3	P1	P2	P3	S1	S2	S3	S4	C1	C2	C3	CE1	CE2	CE3	F1	F2	F3
5	5	5	5	5	5	5	4	5	5	5	5	5	5	4	5	5	5	5	5	5	5	5	4	4	3	5	5	5	5	5	5
5	5	5	5	5	5	5	5	5	5	5	5	5	5	5	5	5	5	5	5	5	5	5	5	5	5	5	5	5	5	5	5
4	4	5	4	4	4	5	4	4	4	4	4	4	4	4	5	5	4	5	5	4	4	5	4	5	5	4	5	4	5	5	5
5	5	5	4	5	4	5	4	4	5	4	4	4	4	4	4	4	4	4	4	4	4	4	4	4	4	4	4	4	4	4	4
4	4	4	4	4	4	4	5	5	5	5	5	5	4	3	5	5	4	3	4	4	4	3	5	5	4	4	4	5	5	5	5
5	5	5	5	5	5	5	5	5	5	5	5	5	5	5	5	5	5	4	5	5	5	5	5	5	5	5	5	5	5	5	5
3	4	4	4	4	4	4	4	4	4	4	4	4	4	4	4	4	4	4	4	4	4	4	4	4	4	4	4	4	4	4	3
5	5	5	5	5	5	5	5	5	5	4	5	5	5	5	5	5	5	5	5	5	5	5	4	4	4	5	5	5	5	5	5
4	5	4	4	5	5	5	4	4	4	5	4	4	4	4	4	4	4	4	4	4	4	4	4	4	4	4	4	4	4	4	4
4	4	4	4	5	4	4	4	3	4	4	2	3	4	4	4	4	4	4	4	4	3	4	4	4	3	4	4	4	4	4	4
4	5	5	4	4	5	5	4	4	4	4	4	4	5	5	4	5	4	4	4	5	5	4	4	4	3	4	4	4	4	4	4
5	5	5	5	5	5	5	4	5	5	4	5	4	5	5	5	5	5	5	5	5	5	5	5	4	5	5	5	5	4	5	5
3	4	4	4	4	4	5	3	3	4	5	4	4	5	4	4	4	4	4	4	4	4	4	4	4	3	4	4	4	4	4	3
5	5	5	5	5	5	5	5	5	5	4	5	5	5	5	5	4	5	4	5	5	5	5	5	5	5	5	5	5	5	5	5
4	4	5	4	4	4	4	5	5	4	3	4	3	4	4	4	4	4	4	4	4	4	4	4	4	3	4	5	4	4	4	3
4	5	5	4	4	3	4	4	4	3	5	4	4	4	4	5	5	4	4	5	5	5	5	3	4	3	4	4	4	4	4	4
5	5	5	5	5	5	5	5	5	5	5	5	5	5	5	5	4	5	5	5	5	5	5	5	5	5	5	5	5	5	5	5
5	5	5	3	4	5	5	4	3	4	4	4	4	3	4	4	4	4	4	3	4	4	4	3	4	3	4	4	4	4	4	4
5	5	5	4	5	5	5	4	4	5	4	5	4	5	5	5	5	5	4	5	4	5	5	4	3	4	5	5	5	4	4	4
4	4	4	4	4	4	4	4	4	4	4	4	4	4	4	4	4	4	5	4	4	4	4	4	4	4	4	4	4	4	4	4
4	4	4	4	4	4	4	4	4	4	3	4	4	4	4	3	4	4	4	4	4	4	4	4	4	3	4	4	4	4	4	4
3	4	4	4	4	3	4	4	4	4	4	4	4	4	4	5	4	4	4	4	4	4	4	3	4	4	5	5	5	4	4	4
5	5	5	5	5	5	5	4	3	5	5	5	5	5	5	5	5	5	5	5	5	5	5	5	4	5	5	5	5	5	5	5
4	5	5	4	4	5	5	5	5	5	5	5	5	5	5	5	5	5	5	5	5	5	5	5	5	5	5	5	5	5	5	5
5	5	5	5	5	5	5	5	5	5	5	5	5	5	5	5	5	5	5	5	5	5	5	5	5	5	5	5	5	5	5	5
5	5	5	5	5	5	5	5	5	5	3	4	4	5	5	5	5	5	4	5	5	5	5	5	5	5	5	5	5	5	5	5
4	4	4	4	4	4	4	4	4	4	3	3	3	4	4	4	4	4	4	4	4	4	4	4	4	4	4	4	4	4	4	4
3	5	5	3	4	5	5	4	5	4	5	5	5	5	4	5	4	5	5	3	4	4	4	3	5	4	5	5	5	5	5	5
4	5	5	5	5	5	5	5	5	5	4	4	4	5	5	5	5	5	5	5	5	5	5	5	4	4	5	5	5	5	5	5
4	4	4	4	4	4	4	4	4	3	4	3	4	4	4	4	4	4	4	4	4	4	4	4	4	4	4	4	4	4	4	4
4	5	5	4	4	4	4	5	3	4	4	4	5	5	4	5	5	5	4	4	4	4	4	4	5	3	4	4	5	4	4	4
5	5	5	5	5	5	5	4	4	5	5	4	5	5	5	5	5	5	5	5	4	4	4	3	5	3	4	4	5	5	4	4
4	5	5	4	4	4	5	4	5	4	4	4	5	4	3	4	5	4	4	5	4	4	5	4	4	3	5	5	5	3	5	3
5	5	5	5	5	5	5	5	5	5	5	5	5	5	5	5	5	5	5	5	5	5	5	5	5	5	5	5	5	5	5	5
5	5	5	5	5	5	5	5	5	5	5	5	5	5	5	5	5	5	5	5	5	5	5	5	5	5	5	5	5	5	5	5
4	4	4	4	4	4	4	4	4	4	4	4	4	4	4	4	4	4	4	4	4	4	4	4	4	4	4	4	4	4	4	4
4	4	4	4	4	4	4	4	5	4	4	4	4	4	4	4	5	5	4	4	4	4	4	4	4	3	4	5	4	4	4	3
4	5	5	5	5	5	5	4	4	5	4	3	5	5	5	5	4	4	4	5	5	5	5	4	5	4	5	5	5	5	5	5
4	4	4	4	5	4	4	5	4	5	4	4	4	4	4	4	4	4	4	4	4	4	4	4	4	4	4	4	4	4	4	4
4	4	4	4	5	5	5	4	5	5	4	4	5	5	5	5	4	5	5	5	5	5	5	3	4	4	5	5	5	5	5	5
